# Supplementary material for: The effect of terminal globular domains on the response of recombinant mini-spidroins to fiber spinning triggers
Source: Sci Rep. 2020 Jun 30;10:10671. doi: 10.1038/s41598-020-67703-1 (PMC7327021; doi:10.1038/s41598-020-67703-1)
Supplement: Supplementary file 2 — Supplementary information 2. [file 41598_2020_67703_MOESM2_ESM.zip]

Archive with 44 entries (37 files):
- Plasmids/
- Plasmids/.DS_Store
- __MACOSX/
- __MACOSX/Plasmids/
- __MACOSX/Plasmids/._.DS_Store
- Plasmids/NTD and CTD/
- Plasmids/NTD and CTD/CTD1-pNIC28.dna
- __MACOSX/Plasmids/NTD and CTD/
- __MACOSX/Plasmids/NTD and CTD/._CTD1-pNIC28.dna
- Plasmids/NTD and CTD/NTD2-short-pNIC28.dna
- __MACOSX/Plasmids/NTD and CTD/._NTD2-short-pNIC28.dna
- Plasmids/NTD and CTD/NTD1-pNIC28.dna
- __MACOSX/Plasmids/NTD and CTD/._NTD1-pNIC28.dna
- Plasmids/NTD and CTD/NTD1-short-pNIC28.dna
- __MACOSX/Plasmids/NTD and CTD/._NTD1-short-pNIC28.dna
- Plasmids/NTD and CTD/NTD2-pNIC28.dna
- __MACOSX/Plasmids/NTD and CTD/._NTD2-pNIC28.dna
- Plasmids/NTD and CTD/CTD2-pNIC28.dna
- __MACOSX/Plasmids/NTD and CTD/._CTD2-pNIC28.dna
- __MACOSX/Plasmids/._NTD and CTD
- Plasmids/Mini-spidroins/
- Plasmids/Mini-spidroins/NTD2-CTD1.dna
- __MACOSX/Plasmids/Mini-spidroins/
- __MACOSX/Plasmids/Mini-spidroins/._NTD2-CTD1.dna
- Plasmids/Mini-spidroins/NTD2-BsaI-CTD1-pNIC28.dna
- __MACOSX/Plasmids/Mini-spidroins/._NTD2-BsaI-CTD1-pNIC28.dna
- Plasmids/Mini-spidroins/NTD2-Lh1_7-CTD1.dna
- __MACOSX/Plasmids/Mini-spidroins/._NTD2-Lh1_7-CTD1.dna
- Plasmids/Mini-spidroins/NTD2-Lh1_291-CTD1.dna
- __MACOSX/Plasmids/Mini-spidroins/._NTD2-Lh1_291-CTD1.dna
- Plasmids/Mini-spidroins/NTD2-Lh1_145-CTD1.dna
- __MACOSX/Plasmids/Mini-spidroins/._NTD2-Lh1_145-CTD1.dna
- Plasmids/Mini-spidroins/NTD2-Lh1_10-CTD1.dna
- __MACOSX/Plasmids/Mini-spidroins/._NTD2-Lh1_10-CTD1.dna
- Plasmids/Mini-spidroins/NTD2-Lh1_36-CTD1.dna
- __MACOSX/Plasmids/Mini-spidroins/._NTD2-Lh1_36-CTD1.dna
- Plasmids/Mini-spidroins/NTD2-Lh1_13-CTD1.dna
- __MACOSX/Plasmids/Mini-spidroins/._NTD2-Lh1_13-CTD1.dna
- Plasmids/Mini-spidroins/NTD2-Lh1_18-CTD1.dna
- __MACOSX/Plasmids/Mini-spidroins/._NTD2-Lh1_18-CTD1.dna
- Plasmids/Mini-spidroins/NTD2-Lh1_72-CTD1.dna
- __MACOSX/Plasmids/Mini-spidroins/._NTD2-Lh1_72-CTD1.dna
- __MACOSX/Plasmids/._Mini-spidroins
- __MACOSX/._Plasmids
